# Supplementary material for: Isolation and Identification of Chemical Compounds from Agaricus blazei Murrill and Their In Vitro Antifungal Activities
Source: Molecules. 2023 Oct 28;28(21):7321. doi: 10.3390/molecules28217321 (PMC10648600; doi:10.3390/molecules28217321)
Supplement: Supplementary file 1 [file molecules-28-07321-s001.zip]

Archive with 1 entries (1 files):
- molecules-2606521-supplementary.pdf
